# Supplementary material for: Diet and Physical Activity for the Prevention of Noncommunicable Diseases in Low- and Middle-Income Countries: A Systematic Policy Review
Source: PLoS Med. 2013 Jun 11;10(6):e1001465. doi: 10.1371/journal.pmed.1001465 (PMC3679005; doi:10.1371/journal.pmed.1001465)
Supplement: Table S1 — Availability of national policy documents and strategies for noncommunicable disease prevention in low- and middle- income countries by WHO region. (XLSX) [file pmed.1001465.s004.xlsx]

## Sheet: legend
	Diet and Physical Activity for the Prevention of Non Communicable Diseases in Low and Middle-Income Countries: A Systematic Policy Review
	Lachat et al. Plosmed
	Table S1: Availability of national policy documents and strategies for NCD prevention in low- and middle- income countries by WHO region
	Legend to the datafile
	Countries are organised by WHO region and alfabethically ordered by their short name
	Classification was obtained from the World Bank 2011 classification. Reference: World Bank (2011) World Development Indicators & Global Development Finance available at http://data.worldbank.org/data-catalog#Tables
	WHO regions were obtained from www.who.int
		AFR	African Region
		WPR	Western Pacific Region
		SEAR	South-East Asia region
		EUR	European Region
		EMR	Eastern Mediterranean Region
		AMR	Region of the Americas
	Language: language in which the document was published
		Chinese/English	The original document is published in Chinese but an official translation to English was obtained and reviewed
		Russian/English	The original document is published in Russian but an official translation to English was obtained and reviewed
	Type of policy
		NP	Food or Nutrition Policy
		HP	Health Policy
		NCD	Non Communicable Disease Policy
	Classification code
		0	Country is LMIC according to WB but not member of WHO
		1	Country with no information on policy availability
		2	Policy available but not eligible for review
		3	Policy reviewed: no NCD strategies
		4	Countries with a policy with an NCD strategy
	NCD Strategies: Diet related non-communicable disease strategies
		Salt	Strategies to limit salt
		Fat	Strategies to modify fat intake
		FV	Strategies to increase fruit and vegetable intake
		PA	Stategies to promote physical activity or prevent sedentary lifestyle

## Sheet: all
		Diet and Physical Activity for the Prevention of Non Communicable Diseases in Low and Middle-Income Countries: A Systematic Policy Review
		Lachat et al. Plosmed
		Table S1: Availability of national policy documents and strategies for NCD prevention in low- and middle- income countries by WHO region
		Short name	Full name	Classification	WHO region	Policy status assessed	County with policy elibigle for review	Reason for exclusion from review	Language	Type of policy	Classification code	NCD Strategies
												Salt	Fat	FV	PA	Number of strategies
	1	Afghanistan	the Islamic Republic of Afghanistan	Low income	EMR	yes	no		English	NP	3					0
	2	Albania	Republic of Albania	Upper middle income	EUR	yes	no	Published before 2004			2					0
	3	Algeria	People's Democratic Republic of Algeria	Upper middle income	AFR	no					1					0
	4	American Samoa	American Samoa	Upper middle income	not member state of WHO						0					0
	5	Angola	the Republic of Angola	Lower middle income	AFR	yes	yes		Portuguese	NP	4			yes		1
	6	Antigua and Barbuda	Antigua and Barbuda	Upper middle income	AMRO	no					1					0
	7	Argentina	the Argentine Republic	Upper middle income	AMRO	yes	yes		Spanish	HP	3					0
	8	Armenia	Republic of Armenia	Lower middle income	EUR	yes	no	Published before 2004			2					0
	9	Azerbaijan	Republic of Azerbaijan	Upper middle income	EUR	yes	no				2					0
	10	Bangladesh	the People’s Republic of Bangladesh	Low income	SEAR	yes	yes		English	NP	4			yes		1
	11	Belarus	Republic of Belarus	Upper middle income	EUR	yes	no				2					0
	12	Belize	Belize	Lower middle income	AMRO	yes	no	Published before 2004			2					0
	13	Benin	the Republic of Benin	Low income	AFR	yes	yes		French	NP	3					0
	14	Bhutan	the Kingdom of Bhutan	Lower middle income	SEAR	yes	yes		English	NCD	4	yes	yes	yes	yes	4
	15	Bolivia	the Plurinational State of Bolivia	Lower middle income	AMRO	yes	yes		Spanish	HP	3					0
	16	Bosnia and Herzegovina	Bosnia and Herzegovina	Upper middle income	EUR	yes	no	Published before 2004			2					0
	17	Botswana	the Republic of Botswana	Upper middle income	AFR	yes	yes		English	NP	3					0
	18	Brazil	the Federative Republic of Brazil	Upper middle income	AMRO	yes	yes		English	NCD	4	yes	yes	yes	yes	4
	19	Bulgaria	the Republic of Bulgaria	Upper middle income	EUR	yes	yes		English	NP	4	yes	yes	yes		3
	20	Burkina Faso	Burkina Faso	Low income	AFR	yes	yes		French	NP	3					0
	21	Burundi	Republic of Burundi	Low income	AFR	yes	no	Published before 2004			2					0
	22	Cambodia	the Kingdom of Cambodia	Low income	WPR	yes	yes		English	NCD	4	yes	yes	yes	yes	4
	23	Cameroon	Republic of Cameroon	Lower middle income	AFR	yes		Policy was available but could not be obtained			2					0
	24	Cape Verde	the Republic of Cape Verde	Lower middle income	AFR	yes	yes		Portuguese	HP	3					0
	25	Central African Republic	Central African Republic	Low income	AFR	yes		Policy was available but could not be obtained			2					0
	26	Chad	Republic of Chad	Low income	AFR	yes		Policy reported to be unavailable			2					0
	27	Chile	the Republic of Chile	Upper middle income	AMRO	yes	yes		Spanish	HP	4				yes	1
	28	China	the People’s Republic of China	Lower middle income	WPR	yes	yes		Chinese/English	NCD	4	yes	yes		yes	3
	29	Colombia	the Republic of Colombia	Upper middle income	AMRO	yes	yes		Spanish	HP	4	yes		yes		2
	30	Comoros	Union of the Comoros	Low income	AFR	no					1					0
	31	Congo, (the)	Republic of the Congo	Lower middle income	AFR	yes		Policy reported to be unavailable			2					0
	32	Congo, Dem. Rep.	Democratic Republic of the Congo	Low income	AFR	yes	no	Policy not officially endorsed			2					0
	33	Costa Rica	the Republic of Costa Rica	Upper middle income	AMRO	yes	yes		Spanish	HP	4				yes	1
	34	Côte d'Ivoire	the Republic of Côte d’Ivoire	Lower middle income	AFR	yes	yes		French	NP	3					0
	35	Cuba	the Republic of Cuba	Upper middle income	AMRO	yes	yes		Spanish	HP	4	yes		yes	yes	3
	36	Djibouti	the Republic of Djibouti	Lower middle income	EMR	yes	yes		French	NP	4	yes		yes	yes	3
	37	Dominica	Commonwealth of Dominica	Upper middle income	AMRO	no					1					0
	38	Dominican Republic	Dominican Republic	Upper middle income	AMRO	no					1					0
	39	Ecuador	Republic of Ecuador	Lower middle income	AMRO	yes	no	Published before 2004			2					0
	40	Egypt, Arab Rep.	Arab Republic of Egypt	Lower middle income	EMR	no					1					0
	41	El Salvador	Republic of El Salvador	Lower middle income	AMRO	yes	no	Published before 2004			2					0
	42	Eritrea	Eritrea	Low income	AFR	yes	no	Published before 2004			2					0
	43	Ethiopia	the Federal Democratic Republic of Ethiopia	Low income	AFR	yes	yes		English	NP	4	yes				1
	44	Fiji	the Republic of Fiji	Upper middle income	WPR	yes	yes		English	NP	4			yes		1
	45	Gabon	Gabonese Republic	Upper middle income	AFR	no					1					0
	46	Gambia (The)	Republic of the Gambia	Low income	AFR	yes	no	Published before 2004			2					0
	47	Georgia	Georgia	Lower middle income	EUR	yes	yes		English	NP	4				yes	1
	48	Ghana	the Republic of Ghana	Low income	AFR	yes	yes		English	NP	4			yes	yes	2
	49	Grenada	Grenada	Upper middle income	AMRO	yes	yes		English		3					0
	50	Guatemala	the Republic of Guatemala	Lower middle income	AMRO	yes	yes		Spanish	NCD	4				yes	1
	51	Guinea	the Republic of Guinea	Low income	AFR	yes	yes		French	NP	3					0
	52	Guinea-Bissau	the Republic of Guinea-Bissau	Low income	AFR	yes	yes		Portuguese	NP	4			yes		1
	53	Guyana	the Republic of Guyana	Lower middle income	AMRO	yes	yes		English	HP	4				yes	1
	54	Haiti	the Republic of Haiti	Low income	AMRO	yes	yes		French	NP	3					0
	55	Honduras	the Republic of Honduras	Lower middle income	AMRO	yes	yes		Spanish	NP	4	yes				1
	56	India	the Republic of India	Lower middle income	SEAR	yes	yes		English	5 year plan	4			yes	yes	2
	57	Indonesia	the Republic of Indonesia	Lower middle income	SEAR	yes	yes		English	NP	4	yes	yes	yes	yes	4
	58	Iran, Islamic Rep.	the Islamic Republic of Iran	Upper middle income	EMR	yes	yes		Farsi	NP	4	yes	yes	yes	yes	4
	59	Iraq	Republic of Iraq	Lower middle income	EMR	no					1					0
	60	Jamaica	Jamaica	Upper middle income	AMRO	yes	yes		English	HP	4	yes	yes	yes	yes	4
	61	Jordan	the Hashemite Kingdom of Jordan	Lower middle income	EMR	yes	yes		English	NP	4	yes	yes	yes	yes	4
	62	Kazakhstan	Republic of Kazakhstan	Upper middle income	EUR	yes	no				2					0
	63	Kenya	the Republic of Kenya	Low income	AFR	yes	yes		English	NP	4				yes	1
	64	Kiribati	Republic of Kiribati	Lower middle income	WPR	yes	no	Published before 2004			2					0
	65	Korea, Dem. Rep.	Democratic People’s Republic of Korea	Low income	SEAR	no					1					0
	66	Kosovo	Kosovo	Lower middle income	not member state of WHO						0					0
	67	Kyrgyz Republic	Kyrgyz Republic	Low income	EUR	no					1					0
	68	Lao PDR	the Lao People’s Democratic Republic	Low income	WPR	yes	yes		English	NP	3					0
	69	Lebanon	Lebanese Republic	Upper middle income	EMR	no					1					0
	70	Lesotho	Kingdom of Lesotho	Lower middle income	AFR	yes	no	Published before 2004			2					0
	71	Liberia	the Republic of Liberia	Low income	AFR	yes	yes		English	NP	4			yes		1
	72	Libya	Libya	Upper middle income	EMR	no					1					0
	73	Lithuania	Republic of Lithuania	Upper middle income	EUR	no					1					0
	74	Macedonia, FYR	the former Yugoslav Republic of Macedonia	Upper middle income	EUR	yes	yes		English	NP	4	yes	yes	yes	yes	4
	75	Madagascar	the Republic of Madagascar	Low income	AFR	yes	yes		French	NP	4			yes	yes	2
	76	Malawi	the Republic of Malawi	Low income	AFR	yes	yes		English	NP	4			yes		1
	77	Malaysia	Malaysia	Upper middle income	WPR	yes	yes		English	NP*	4	yes	yes	yes	yes	4
	78	Maldives	the Republic of Maldives	Lower middle income	SEAR	yes	yes		English	NP	4			yes		1
	79	Mali	the Republic of Mali	Low income	AFR	yes	yes		French	NP	4			yes		1
	80	Marshall Islands	Republic of the Marshall Islands	Lower middle income	WPR	no					1					0
	81	Mauritania	the Islamic Republic of Mauritania	Low income	AFR	yes	yes		French	NP	3					0
	82	Mauritius	the Republic of Mauritius	Upper middle income	AFR	yes	yes		English	NP	4	yes	yes	yes	yes	4
	83	Mayotte	Mayotte	Upper middle income	not member state of WHO						0					0
	84	Mexico	the United Mexican States	Upper middle income	AMRO	yes	yes		Spanish	HP	3					0
	85	Micronesia, Fed. Sts.	Federated States of Micronesia	Lower middle income	WPR	no					1					0
	86	Moldova	the Republic of Moldova	Lower middle income	EUR	yes	yes		English	HP	4	yes	yes	yes	yes	4
	87	Mongolia	Mongolia	Lower middle income	WPR	yes	yes		English	NCD	4	yes	yes	yes	yes	4
	88	Montenegro	Montenegro	Upper middle income	EUR	yes	yes		Montenegrin	NP	4	yes	yes	yes	yes	4
	89	Morocco	the Kingdom of Morocco	Lower middle income	EMR	yes	yes		French	NP	4				yes	1
	90	Mozambique	the Republic of Mozambique	Low income	AFR	yes	yes		Portuguese	NP	3					0
	91	Myanmar	the Republic of the Union of Myanmar	Low income	SEAR	yes	yes		English	HP	3					0
	92	Namibia	Republic of Namibia	Upper middle income	AFR	yes	no	Published before 2004			2					0
	93	Nepal	the Federal Democratic Republic of Nepal	Low income	SEAR	yes	yes		English	NP	4			yes		1
	94	Nicaragua	the Republic of Nicaragua	Lower middle income	AMRO	yes	yes		Spanish	HP	3					0
	95	Niger (the)	the Republic of the Niger	Low income	AFR	yes	yes		French	NP	4				yes	1
	96	Nigeria	the Federal Republic of Nigeria	Lower middle income	AFR	yes	yes		English	NP	3					0
	97	Pakistan	the Islamic Republic of Pakistan	Lower middle income	EMR	yes	yes		English	NP	4		yes			1
	98	Palau	Republic of Palau	Upper middle income	WPR	no					1					0
	99	Panama	the Republic of Panama	Upper middle income	AMRO	yes	yes				3					0
	100	Papua New Guinea	Papua New Guinea	Lower middle income	WPR	yes	no	Published before 2004			2					0
	101	Paraguay	the Republic of Paraguay	Lower middle income	AMRO	yes	yes		Spanish	HP	3					0
	102	Peru	the Republic of Peru	Upper middle income	AMRO	yes	yes		Spanish	HP	3					0
	103	Philippines	the Republic of the Philippines	Lower middle income	WPR	yes	yes		English	NCD	4	yes	yes	yes	yes	4
	104	Romania	Romania	Upper middle income	EUR	no					1					0
	105	Russian Federation	the Russian Federation	Upper middle income	EUR	yes	yes		Russian/English	Doctrine	3					0
	106	Rwanda	the Republic of Rwanda	Low income	AFR	yes	yes		English	NP	4			yes		1
	107	Saint Kitts and Nevis	Saint Kitts and Nevis	Upper middle income	AMRO	no					1					0
	108	Saint Lucia	Saint Lucia	Upper middle income	AMRO	yes	yes		English	HP	3					0
	109	Saint Vincent and the Grenadines	Saint Vincent and the Grenadines	Upper middle income	AMRO	yes	yes		English	NP	4		yes			1
	110	Samoa	the Independent State of Samoa	Lower middle income	WPR	yes	yes		English	HP	4			yes	yes	2
	111	São Tomé and Principe	Democratic Republic of Sao Tome and Principe	Lower middle income	AFR	no					1					0
	112	Senegal	Republic of Senegal	Lower middle income	AFR	yes	no	Policy not officially endorsed			2					0
	113	Serbia	the Republic of Serbia	Upper middle income	EUR	yes	yes		Serbian	NCD	4	yes	yes		yes	3
	114	Seychelles	the Republic of Seychelles	Upper middle income	AFR	yes	yes		English	HP	4		yes	yes		2
	115	Sierra Leone	Republic of Sierra Leone	Low income	AFR	yes	no	Published before 2004			2					0
	116	Solomon Islands	Solomon Islands	Low income	WPR	yes	yes		English	HP	4				yes	1
	117	Somalia	Somali Republic	Low income	EMR	yes	no	Published before 2004			2					0
	118	South Africa	Republic of South Africa	Upper middle income	AFR	yes		Policy reported to be unavailable			2					0
	119	Sri Lanka	the Democratic Socialist Republic of Sri Lanka	Lower middle income	SEAR	yes	yes		English	NP	4			yes	yes	2
	120	Sudan	the Republic of the Sudan	Lower middle income	EMR	yes	yes		English	NP	4	yes				1
	121	Suriname	the Republic of Suriname	Upper middle income	AMRO	yes	yes		English	HP	3					0
	122	Swaziland	the Kingdom of Swaziland	Lower middle income	AFR	yes	yes		English	NP	4			yes		1
	123	Syrian Arab Republic	Syrian Arab Republic	Lower middle income	EMR	no	no				1					0
	124	Tajikistan	Republic of Tajikistan	Low income	EUR	yes		Policy reported to be unavailable			2					0
	125	Tanzania	United Republic of Tanzania	Low income	AFR	yes	yes	Published before 2004			2					0
	126	Thailand	the Kingdom of Thailand	Lower middle income	SEAR	yes	yes		English	HP	3					0
	127	Timor-Leste	the Democratic Republic of Timor-Leste	Lower middle income	SEAR	yes	yes		English	NP	3					0
	128	Togo	the Togolese Republic	Low income	AFR	yes	yes		French	NP	3					0
	129	Tonga	Kingdom of Tonga	Lower middle income	WPR	no					1					0
	130	Tunisia	Republic of Tunisia	Lower middle income	EMR	yes		Policy was available but could not be obtained			2					0
	131	Turkey	the Republic of Turkey	Upper middle income	EUR	yes	yes		English	NCD	4				yes	1
	132	Turkmenistan	Turkmenistan	Lower middle income	EUR	no					1					0
	133	Tuvalu	Tuvalu	Lower middle income	WPR	yes	no	Policy not officially endorsed			2					0
	134	Uganda	the Republic of Uganda	Low income	AFR	yes	yes				3					0
	135	Ukraine	Ukraine	Lower middle income	EUR	yes	no				2					0
	136	Uruguay	the Eastern Republic of Uruguay	Upper middle income	AMRO	yes	yes		Spanish	NP	4				yes	1
	137	Uzbekistan	Republic of Uzbekistan	Lower middle income	EUR	no					1					0
	138	Vanuatu	Vanuatu	Lower middle income	WPR	yes	no	Published before 2004			2					0
	139	Venezuela, RB	Bolivarian Republic of Venezuela	Upper middle income	AMRO	yes	no	Published before 2004			2					0
	140	Vietnam	the Socialist Republic of Viet Nam	Lower middle income	WPR	yes	yes		English	NP	4			yes	yes	2
	141	West Bank and Gaza	West Bank and Gaza	Lower middle income	not member state of WHO						0					0
	142	Yemen, Rep.	Republic of Yemen	Lower middle income	EMR	no					1					0
	143	Zambia	the Republic of Zambia	Low income	AFR	yes	yes		English	HP	3					0
	144	Zimbabwe	Republic of Zimbabwe	Low income	AFR	yes	no	Published before 2004			2					0
		* For Malaysia, the Nutrition policy was analysed instead of the National Strategic plan for non-communicable disease NSPNCD. Medium Term strategic plan to further
		strengthen the cardiovascular diseases and diabetes prevention and control programme in Malaysia (210-2014). Ministry of Health Malaysia. 2010 http://www.moh.gov.my/images/gallery/nspncd/NSPNCD.pdf.
		because the Nutrition policy contained more details on the dietary strategies for NCD prevention.

## Sheet: AFR
		Diet and Physical Activity for the Prevention of Non Communicable Diseases in Low and Middle-Income Countries: A Systematic Policy Review
		Lachat et al. Plosmed
		Table S1: Availability of national policy documents and strategies for NCD prevention in low- and middle- income countries by WHO region
		African Region
		Short name	Full name	Classification	WHO region	Policy status assessed	County with policy elibigle for review	Reason for exclusion from review	Language	Type of policy	Classification code	NCD strategies
												Salt	Fat	FV	PA	Number of strategies
	1	Algeria	People's Democratic Republic of Algeria	Upper middle income	AFR	no					1					0
	2	Angola	the Republic of Angola	Lower middle income	AFR	yes	yes		Portuguese	NP	4			yes		1
	3	Benin	the Republic of Benin	Low income	AFR	yes	yes		French	NP	3					0
	4	Botswana	the Republic of Botswana	Upper middle income	AFR	yes	yes		English	NP	3					0
	5	Burkina Faso	Burkina Faso	Low income	AFR	yes	yes		French	NP	3					0
	6	Burundi	Republic of Burundi	Low income	AFR	yes	no	published before 2004			2					0
	7	Cameroon	Republic of Cameroon	Lower middle income	AFR	yes	no	Policy was available but could not be obtained			2					0
	8	Cape Verde	the Republic of Cape Verde	Lower middle income	AFR	yes	yes		Portuguese	HP	3					0
	9	Central African Republic	Central African Republic	Low income	AFR	yes	no	Policy was available but could not be obtained			2					0
	10	Chad	Republic of Chad	Low income	AFR	yes	no	Policy reported to be unavailable			2					0
	11	Comoros	Union of the Comoros	Low income	AFR	no					1					0
	12	Congo, (the)	Republic of the Congo	Lower middle income	AFR	yes	no	Policy reported to be unavailable			2					0
	13	Congo, Dem. Rep.	Democratic Republic of the Congo	Low income	AFR	yes	no	Policy not officially endorsed			2					0
	14	Côte d'Ivoire	the Republic of Côte d’Ivoire	Lower middle income	AFR	yes	yes		French	NP	3					0
	15	Eritrea	Eritrea	Low income	AFR	yes	no	published before 2004			2					0
	16	Ethiopia	the Federal Democratic Republic of Ethiopia	Low income	AFR	yes	yes		English	NP	4	yes				1
	17	Gabon	Gabonese Republic	Upper middle income	AFR	no					1					0
	18	Gambia (The)	Republic of the Gambia	Low income	AFR	yes	no	published before 2004			2					0
	19	Ghana	the Republic of Ghana	Low income	AFR	yes	yes		English	NP	4			yes	yes	2
	20	Guinea	the Republic of Guinea	Low income	AFR	yes	yes		French	NP	3					0
	21	Guinea-Bissau	the Republic of Guinea-Bissau	Low income	AFR	yes	yes		Portuguese	NP	4			yes		1
	22	Kenya	the Republic of Kenya	Low income	AFR	yes	yes		English	NP	4				yes	1
	23	Lesotho	Kingdom of Lesotho	Lower middle income	AFR	yes	no	published before 2004			2					0
	24	Liberia	the Republic of Liberia	Low income	AFR	yes	yes		English	NP	4			yes		1
	25	Madagascar	the Republic of Madagascar	Low income	AFR	yes	yes		French	NP	4			yes	yes	2
	26	Malawi	the Republic of Malawi	Low income	AFR	yes	yes		English	NP	4			yes		1
	27	Mali	the Republic of Mali	Low income	AFR	yes	yes		French	NP	4			yes		1
	28	Mauritania	the Islamic Republic of Mauritania	Low income	AFR	yes	yes		French	NP	3					0
	29	Mauritius	the Republic of Mauritius	Upper middle income	AFR	yes	yes		English	NP	4	yes	yes	yes	yes	4
	30	Mozambique	the Republic of Mozambique	Low income	AFR	yes	yes		Portuguese	NP	3					0
	31	Namibia	Republic of Namibia	Upper middle income	AFR	yes	no	published before 2004			2					0
	32	Niger (the)	the Republic of the Niger	Low income	AFR	yes	yes		French	NP	4				yes	1
	33	Nigeria	the Federal Republic of Nigeria	Lower middle income	AFR	yes	yes		English	NP	3					0
	34	Rwanda	the Republic of Rwanda	Low income	AFR	yes	yes		English	NP	4			yes		1
	35	São Tomé and Principe	Democratic Republic of Sao Tome and Principe	Lower middle income	AFR	no					1					0
	36	Senegal	Republic of Senegal	Lower middle income	AFR	yes	no	Policy not officially endorsed			2					0
	37	Seychelles	the Republic of Seychelles	Upper middle income	AFR	yes	yes		English	HP	4		yes	yes		2
	38	Sierra Leone	Republic of Sierra Leone	Low income	AFR	yes	no	published before 2004			2					0
	39	South Africa	Republic of South Africa	Upper middle income	AFR	yes	no	Policy reported to be unavailable			2					0
	40	Swaziland	the Kingdom of Swaziland	Lower middle income	AFR	yes	yes		English	NP	4			yes		1
	41	Tanzania	United Republic of Tanzania	Low income	AFR	yes	no	published before 2004			2					0
	42	Togo	the Togolese Republic	Low income	AFR	yes	yes		French	NP	3					0
	43	Uganda	the Republic of Uganda	Low income	AFR	yes	yes				3					0
	44	Zambia	the Republic of Zambia	Low income	AFR	yes	yes		English	HP	3					0
	45	Zimbabwe	Republic of Zimbabwe	Low income	AFR	yes	no	published before 2004			2					0

## Sheet: EMR
		Diet and Physical Activity for the Prevention of Non Communicable Diseases in Low and Middle-Income Countries: A Systematic Policy Review
		Lachat et al. Plosmed
		Table S1: Availability of national policy documents and strategies for NCD prevention in low- and middle- income countries by WHO region
		Eastern Mediterranean Region
		Short name	Full name	Classification	WHO region	Policy status assessed	County with policy elibigle for review	Reason for exclusion from review	Language	Type of policy	Classification code	NCD strategies
												Salt	Fat	FV	PA	Number of strategies
	1	Afghanistan	the Islamic Republic of Afghanistan	Low income	EMR	yes	yes		English	NP	3					0
	2	Djibouti	the Republic of Djibouti	Lower middle income	EMR	yes	yes		French	NP	4	yes		yes	yes	3
	3	Egypt, Arab Rep.	Arab Republic of Egypt	Lower middle income	EMR	no					1					0
	4	Iran, Islamic Rep.	the Islamic Republic of Iran	Upper middle income	EMR	yes	yes		Farsi	NP	4	yes	yes	yes	yes	4
	5	Iraq	Republic of Iraq	Lower middle income	EMR	no					1					0
	6	Jordan	the Hashemite Kingdom of Jordan	Lower middle income	EMR	yes	yes		English	NP	4	yes	yes	yes	yes	4
	7	Lebanon	Lebanese Republic	Upper middle income	EMR	no					1					0
	8	Libya	Libya	Upper middle income	EMR	no					1					0
	9	Morocco	the Kingdom of Morocco	Lower middle income	EMR	yes	yes		French	NP	4				yes	1
	10	Pakistan	the Islamic Republic of Pakistan	Lower middle income	EMR	yes	yes		English	NP	4		yes			1
	11	Somalia	Somali Republic	Low income	EMR	yes	no	published before 2004			2					0
	12	Sudan	the Republic of the Sudan	Lower middle income	EMR	yes	yes		English	NP	4	yes				1
	13	Syrian Arab Republic	Syrian Arab Republic	Lower middle income	EMR	no					1					0
	14	Tunisia	Republic of Tunisia	Lower middle income	EMR	yes	no	Policy was available but could not be obtained			2					0
	15	Yemen, Rep.	Republic of Yemen	Lower middle income	EMR	no					1					0

## Sheet: EUR
		Diet and Physical Activity for the Prevention of Non Communicable Diseases in Low and Middle-Income Countries: A Systematic Policy Review
		Lachat et al. Plosmed
		Table S1: Availability of national policy documents and strategies for NCD prevention in low- and middle- income countries by WHO region
		European Region
		Short name	Full name	Classification	WHO region	Policy status assessed	County with policy elibigle for review	Reason for exclusion from review	Language	Type of policy	Classification code	NCD strategies
												Salt	Fat	FV	PA	Number of strategies
	1	Albania	Republic of Albania	Upper middle income	EUR	yes	no	published before 2004			2					0
	2	Armenia	Republic of Armenia	Lower middle income	EUR	yes	no	published before 2004			2					0
	3	Azerbaijan	Republic of Azerbaijan	Upper middle income	EUR	yes	no				2					0
	4	Belarus	Republic of Belarus	Upper middle income	EUR	yes	no				2					0
	5	Bosnia and Herzegovina	Bosnia and Herzegovina	Upper middle income	EUR	yes	no	published before 2004			2					0
	6	Bulgaria	the Republic of Bulgaria	Upper middle income	EUR	yes	yes		English	NP	4	yes	yes	yes		3
	7	Georgia	Georgia	Lower middle income	EUR	yes	yes		English	NP	4				yes	1
	8	Kazakhstan	Republic of Kazakhstan	Upper middle income	EUR	yes	no				2					0
	9	Kyrgyz Republic	Kyrgyz Republic	Low income	EUR	no					1					0
	10	Lithuania	Republic of Lithuania	Upper middle income	EUR	no					1					0
	11	Macedonia, FYR	the former Yugoslav Republic of Macedonia	Upper middle income	EUR	yes	yes		English	NP	4	yes	yes	yes	yes	4
	12	Moldova	the Republic of Moldova	Lower middle income	EUR	yes	yes		English	HP	4	yes	yes	yes	yes	4
	13	Montenegro	Montenegro	Upper middle income	EUR	yes	yes		Montenegrin	NP	4	yes	yes	yes	yes	4
	14	Romania	Romania	Upper middle income	EUR	no					1					0
	15	Russian Federation	the Russian Federation	Upper middle income	EUR	yes	yes		Russian/English	Doctrine	3					0
	16	Serbia	the Republic of Serbia	Upper middle income	EUR	yes	yes		Serbian	NCD	4	yes	yes		yes	3
	17	Tajikistan	Republic of Tajikistan	Low income	EUR	yes	no	Policy reported to be unavailable			2					0
	18	Turkey	the Republic of Turkey	Upper middle income	EUR	yes	yes		English	NCD	4				yes	1
	19	Turkmenistan	Turkmenistan	Lower middle income	EUR	no					1					0
	20	Ukraine	Ukraine	Lower middle income	EUR	yes	no				2					0
	21	Uzbekistan	Republic of Uzbekistan	Lower middle income	EUR	no					1					0

## Sheet: AMR
		Diet and Physical Activity for the Prevention of Non Communicable Diseases in Low and Middle-Income Countries: A Systematic Policy Review
		Lachat et al. Plosmed
		Table S1: Availability of national policy documents and strategies for NCD prevention in low- and middle- income countries by WHO region
		Region of the Americas
		Short name	Full name	Classification	WHO region	Policy status assessed	County with policy elibigle for review	Reason for exclusion from review	Language	Type of policy	Classification code	NCD strategies
												Salt	Fat	FV	PA	Number of strategies
	1	Antigua and Barbuda	Antigua and Barbuda	Upper middle income	AMR	no					1					0
	2	Argentina	the Argentine Republic	Upper middle income	AMR	yes	yes		Spanish	HP	3					0
	3	Belize	Belize	Lower middle income	AMR	yes	no	published before 2004			2					0
	4	Bolivia	the Plurinational State of Bolivia	Lower middle income	AMR	yes	yes		Spanish	HP	3					0
	5	Brazil	the Federative Republic of Brazil	Upper middle income	AMR	yes	yes		English	NCD	4	yes	yes	yes	yes	4
	6	Chile	the Republic of Chile	Upper middle income	AMR	yes	yes		Spanish	HP	4				yes	1
	7	Colombia	the Republic of Colombia	Upper middle income	AMR	yes	yes		Spanish	HP	4	yes		yes		2
	8	Costa Rica	the Republic of Costa Rica	Upper middle income	AMR	yes	yes		Spanish	HP	4				yes	1
	9	Cuba	the Republic of Cuba	Upper middle income	AMR	yes	yes		Spanish	HP	4	yes		yes	yes	3
	10	Dominica	Commonwealth of Dominica	Upper middle income	AMR	no					1					0
	11	Dominican Republic	Dominican Republic	Upper middle income	AMR	no					1					0
	12	Ecuador	Republic of Ecuador	Lower middle income	AMR	yes	no	published before 2004			2					0
	13	El Salvador	Republic of El Salvador	Lower middle income	AMR	yes	no	published before 2004			2					0
	14	Grenada	Grenada	Upper middle income	AMR	yes	yes		English		3					0
	15	Guatemala	the Republic of Guatemala	Lower middle income	AMR	yes	yes		Spanish	NCD	4				yes	1
	16	Guyana	the Republic of Guyana	Lower middle income	AMR	yes	yes		English	HP	4				yes	1
	17	Haiti	the Republic of Haiti	Low income	AMR	yes	yes		French	NP	3					0
	18	Honduras	the Republic of Honduras	Lower middle income	AMR	yes	yes		Spanish	NP	4	yes				1
	19	Jamaica	Jamaica	Upper middle income	AMR	yes	yes		English	HP	4	yes	yes	yes	yes	4
	20	Mexico	the United Mexican States	Upper middle income	AMR	yes	yes		Spanish	HP	3					0
	21	Nicaragua	the Republic of Nicaragua	Lower middle income	AMR	yes	yes		Spanish	HP	3					0
	22	Panama	the Republic of Panama	Upper middle income	AMR	yes	yes				3					0
	23	Paraguay	the Republic of Paraguay	Lower middle income	AMR	yes	yes		Spanish	HP	3					0
	24	Peru	the Republic of Peru	Upper middle income	AMR	yes	yes		Spanish	HP	3					0
	25	Saint Kitts and Nevis	Saint Kitts and Nevis	Upper middle income	AMR	no					1					0
	26	Saint Lucia	Saint Lucia	Upper middle income	AMR	yes	yes		English	HP	3					0
	27	Saint Vincent and the Grenadines	Saint Vincent and the Grenadines	Upper middle income	AMR	yes	yes		English	NP	4		yes			1
	28	Suriname	the Republic of Suriname	Upper middle income	AMR	yes	yes		English	HP	3					0
	29	Uruguay	the Eastern Republic of Uruguay	Upper middle income	AMR	yes	yes		Spanish	NP	4				yes	1
	30	Venezuela, RB	Bolivarian Republic of Venezuela	Upper middle income	AMR	yes	no	published before 2004			2					0

## Sheet: SEAR
		Diet and Physical Activity for the Prevention of Non Communicable Diseases in Low and Middle-Income Countries: A Systematic Policy Review
		Lachat et al. Plosmed
		Table S1: Availability of national policy documents and strategies for NCD prevention in low- and middle- income countries by WHO region
		South-East Asia region
		Short name	Full name	Classification	WHO region	Policy status assessed	County with policy elibigle for review	Reason for exclusion from review	Language	Type of policy	Classification code	NCD Strategy
												Salt	Fat	FV	PA	Number of strategies
	1	Bangladesh	the People’s Republic of Bangladesh	Low income	SEAR	yes	yes		English	NP	4			yes		1
	2	Bhutan	the Kingdom of Bhutan	Lower middle income	SEAR	yes	yes		English	NCD	4	yes	yes	yes	yes	4
	3	India	the Republic of India	Lower middle income	SEAR	yes	yes		English	5 year plan	4			yes	yes	2
	4	Indonesia	the Republic of Indonesia	Lower middle income	SEAR	yes	yes		English	NP	4	yes	yes	yes	yes	4
	5	Korea, Dem. Rep.	Democratic People’s Republic of Korea	Low income	SEAR	no					1					0
	6	Maldives	the Republic of Maldives	Lower middle income	SEAR	yes	yes		English	NP	4			yes		1
	7	Myanmar	the Republic of the Union of Myanmar	Low income	SEAR	yes	yes		English	HP	3					0
	8	Nepal	the Federal Democratic Republic of Nepal	Low income	SEAR	yes	yes		English	NP	4			yes		1
	9	Sri Lanka	the Democratic Socialist Republic of Sri Lanka	Lower middle income	SEAR	yes	yes		English	NP	4			yes	yes	2
	10	Thailand	the Kingdom of Thailand	Lower middle income	SEAR	yes	yes		English	HP	3					0
	11	Timor-Leste	the Democratic Republic of Timor-Leste	Lower middle income	SEAR	yes	yes		English	NP	3					0

## Sheet: WPR
		Diet and Physical Activity for the Prevention of Non Communicable Diseases in Low and Middle-Income Countries: A Systematic Policy Review
		Lachat et al. Plosmed
		Table S1: Availability of national policy documents and strategies for NCD prevention in low- and middle- income countries by WHO region
		Western Pacific Region
		Short name	Full name	Classification	WHO region	Policy status assessed	County with policy elibigle for review	Reason for exclusion from review	Language	Type of policy	Classification code	NCD Strategies
												Salt	Fat	FV	PA	Number of strategies
	1	Cambodia	the Kingdom of Cambodia	Low income	WPR	yes	yes		English	NCD	4	yes	yes	yes	yes	4
	2	China	the People’s Republic of China	Lower middle income	WPR	yes	yes		Chinese/English	NCD	4	yes	yes		yes	3
	3	Fiji	the Republic of Fiji	Upper middle income	WPR	yes	yes		English	NP	4			yes		1
	4	Kiribati	Republic of Kiribati	Lower middle income	WPR	yes	no	Published before 2004			2					0
	5	Lao PDR	the Lao People’s Democratic Republic	Low income	WPR	yes	yes		English	NP	3					0
	6	Malaysia	Malaysia	Upper middle income	WPR	yes	yes		English	NP	4	yes	yes	yes	yes	4
	7	Marshall Islands	Republic of the Marshall Islands	Lower middle income	WPR	no					1					0
	8	Micronesia, Fed. Sts.	Federated States of Micronesia	Lower middle income	WPR	no					1					0
	9	Mongolia	Mongolia	Lower middle income	WPR	yes	yes		English	NCD	4	yes	yes	yes	yes	4
	10	Palau	Republic of Palau	Upper middle income	WPR	no					1					0
	11	Papua New Guinea	Papua New Guinea	Lower middle income	WPR	yes	no	Published before 2004			2					0
	12	Philippines	the Republic of the Philippines	Lower middle income	WPR	yes	yes		English	NCD	4	yes	yes	yes	yes	4
	13	Samoa	the Independent State of Samoa	Lower middle income	WPR	yes	yes		English	HP	4			yes	yes	2
	14	Solomon Islands	Solomon Islands	Low income	WPR	yes	yes		English	HP	4				yes	1
	15	Tonga	Kingdom of Tonga	Lower middle income	WPR	no					1					0
	16	Tuvalu	Tuvalu	Lower middle income	WPR	yes	no	Policy not officially endorsed			2					0
	17	Vanuatu	Vanuatu	Lower middle income	WPR	yes	no	Published before 2004			2					0
	18	Vietnam	the Socialist Republic of Viet Nam	Lower middle income	WPR	yes	yes		English	NP	4			yes	yes	2
